# Supplementary material for: Effects of Pressure, Hypoxia, and Hyperoxia on Neutrophil Granulocytes
Source: Biomolecules. 2024 Sep 30;14(10):1242. doi: 10.3390/biom14101242 (PMC11505959; doi:10.3390/biom14101242)
Supplement: Supplementary file 1 [file biomolecules-14-01242-s001.zip]

Archive with 2 entries (2 files):
- Video 1  Migration Spot and Tracks.avi
- Video 2 Migration Spot and Tracks.avi
